# Supplementary material for: Using VR Supermarket for Nutritional Research and Education: A Scoping Review
Source: Nutrients. 2025 Mar 12;17(6):999. doi: 10.3390/nu17060999 (PMC11946715; doi:10.3390/nu17060999)
Supplement: Supplementary file 1 [file nutrients-17-00999-s001.zip]

Archive with 1 entries (1 files):
- nutrients-3489209-supplementary.pdf
